# Supplementary material for: Whole Genome Analysis of 335 New Bacterial Species from Human Microbiota Reveals a Huge Reservoir of Transferable Antibiotic Resistance Determinants
Source: Int J Mol Sci. 2022 Feb 15;23(4):2137. doi: 10.3390/ijms23042137 (PMC8874588; doi:10.3390/ijms23042137)
Supplement: Supplementary file 1 [file ijms-23-02137-s001.zip]

Archive with 2 entries (2 files):
- Supplementary files/Supplementary tables and figures_ revised.pdf
- Supplementary files/Table S1.xlsx
