# Supplementary material for: Whole Genome Analysis of 335 New Bacterial Species from Human Microbiota Reveals a Huge Reservoir of Transferable Antibiotic Resistance Determinants
Source: Int J Mol Sci. 2022 Feb 15;23(4):2137. doi: 10.3390/ijms23042137 (PMC8874588; doi:10.3390/ijms23042137)
Supplement: Supplementary file 1 [file ijms-23-02137-s001.zip › Supplementary files/Table S1.xlsx]

## Sheet: Feuil1
Table S1: Studied bacteria from human microbiota with their phyla, isolation site, genome accession number and number of ARGs found herein
Species	Phylum	Isolated from	EMBL accession number	ARGs
Actinomyces urinae	Actinobacteria	Urine	FPKP00000000	0
Actinomyces bouchesdurhonensis	Actinobacteria	Gut	FQSA00000000	1
Actinomyces culturomici	Actinobacteria	Oral/respiratory	UIFX00000000	1
Actinomyces grossensis	Actinobacteria	Gut	CAGY00000000	1
Actinomyces ihumii	Actinobacteria	Gut	CZPX00000000	2
Actinomyces marseillensis	Actinobacteria	Oral/respiratory	FTLP00000000	1
Actinomyces mediterraneensis	Actinobacteria	Gut	FTPB00000000	1
Actinomyces oralis	Actinobacteria	Oral/respiratory	OOHN00000000	1
Actinomyces pacaensis	Actinobacteria	Oral/respiratory	LT635457	1
Actinomyces polynesiensis	Actinobacteria	Gut	CCXH00000000	2
Actinomyces provencensis	Actinobacteria	Gut	FTLI01000000	2
Actinotignum timonense	Actinobacteria	Urine	FTLO0000000	1
Arabia massiliensis	Actinobacteria	Gut	FWDJ00000000	1
Arcanobacterium ihumii	Actinobacteria	Vagina	UWOS00000000	0
Arcanobacterium urinomassiliensis	Actinobacteria	Urine	FPJH00000000	2
Atopobium massiliense	Actinobacteria	Vagina	OPYK00000000	2
Blastococcus massiliensis	Actinobacteria	Gut	CBYP000000000	2
Brachybacterium massiliensis	Actinobacteria	Gut	FXXB00000000	1
Brachybacterium timonense	Actinobacteria	Oral/respiratory	OIWY00000000	2
Brevibacterium ihuae	Actinobacteria	Gut	FXWZ00000000	2
Cellulomonas timonensis	Actinobacteria	Gut	FCOT00000000	1
Collinsella massilioamazonie	Actinobacteria	Gut	CDJG00000000	0
Collinsella phoceensis	Actinobacteria	Gut	FQLR00000000	0
Collinsella provencensis	Actinobacteria	Gut	FZRI00000000	0
Collinsella Vaginaalis	Actinobacteria	Vagina	FWYK00000000	0
Collinsella bouchesdurhonensis	Actinobacteria	Gut	FTLD00000000	1
Collinsella ihuae	Actinobacteria	Gut	FCOU00000000	1
Corynebacterium bouchesdurhonense	Actinobacteria	Gut	FJVG00000000	2
Corynebacterium dentalis	Actinobacteria	Dental plaque	OCTS00000000	2
Corynebacterium feminarum	Actinobacteria	Vagina	OESL00000000	1
Corynebacterium fournierii	Actinobacteria	Vagina	FWYQ00000000	2
Corynebacterium lascolaensis	Actinobacteria	Urine	FMSX00000000	6
Corynebacterium pacaense	Actinobacteria	Gut	FWCI00000000	2
Corynebacterium phoceensis	Actinobacteria	Urine	FLTI00000000	1
Corynebacterium provencensis	Actinobacteria	Gut	FIZC00000000	1
Corynebacterium senegalense	Actinobacteria	Skin	OVSI00000000	1
Corynebacterium urinapleomorphum	Actinobacteria	Urine	FTLL00000000	2
Cutibacterium timonensis	Actinobacteria	Vagina	UWOQ00000000	0
Eggerthella timonensis	Actinobacteria	Gut	FXXA00000000	1
Enorma phocaeensis	Actinobacteria	Gut	FYCL00000000	1
Flaviflexus massiliensis	Actinobacteria	Gut	CSSZ00000000	4
Gordonibacter massiliensis	Actinobacteria	Gut	LT827128	0
Hugonella massiliensis	Actinobacteria	Gut	FAUL00000000	1
Janibacter massiliensis	Actinobacteria	Vagina	OKQN00000000	1
Jeddahella massiliensis	Actinobacteria	Gut	CCNO00000000	0
kocuria massiliensis	Actinobacteria	Skin	FWFC00000000	1
Libanicoccus massiliensis	Actinobacteria	Gut	LT671675	1
Microbacterium timonense	Actinobacteria	Skin	OLMV00000000	2
Mobilicoccus massiliensis	Actinobacteria	Gut	CDGT00000000	3
Neoactinobaculum massiliense	Actinobacteria	Oral	UWPE00000000	0
Nigerium massiliense	Actinobacteria	Gut	CCYM00000000	1
Olegusella massiliensis	Actinobacteria	Vagina	FLLS00000000	1
Olsenella cagae	Actinobacteria	Gut	UWPI00000000	2
Olsenella massiliensis	Actinobacteria	Gut	CZPU00000000	0
Olsenella massiloralis	Actinobacteria	Oral/respiratory	UWPG00000000	1
Olsenella mediterraneensis	Actinobacteria	Gut	LT598591	2
Olsenella phoceensis	Actinobacteria	Gut	LT576409	0
Olsenella provencensis	Actinobacteria	Gut	FQTO01000000	2
Olsenella timonensis	Actinobacteria	Gut	LT635455	3
Olsenella urinainfantis	Actinobacteria	Urine	FTLR00000000	1
Phoenicia massiliensis	Actinobacteria	Gut	LT821227	1
Propionibacterium massiliense	Actinobacteria	Vagina	OPYJ00000000	0
Propionibacterium timonense	Actinobacteria	Breast milk	UWPF00000000	0
Pseudopropionibacterium massiliense	Actinobacteria	Gut	UWTZ00000000	3
Raoultibacter massiliensis	Actinobacteria	Gut	FZQX00000000	3
Raoultibacter timonensis	Actinobacteria	Gut	OEPT00000000	2
Superbiabacter massiliensis	Actinobacteria	Skin	OMPO00000000	2
Tessaracoccus massiliensis	Actinobacteria	Gut	CCYJ00000000	4
Tessaracoccus timonensis	Actinobacteria	Vagina	LT996886	4
Vaginaimassilia timonensis	Actinobacteria	Vagina	UWPD00000000	0
Varibaculum massiliense	Actinobacteria	Urine	FNWI00000000	1
Varibaculum timonense	Actinobacteria	Gut	FWDK00000000	1
Varibaculum vaginae	Actinobacteria	Vagina	UWNY00000000	1
Ihuprevotella massiliensis	Bacteroides/Chlorobi	Gut	FMIU00000000	3
Alistipes megaGuti	Bacteroidetes/Chlorobigroup	Gut	LR027382	0
Alistipes jeddahmassiliensis	Bacteroidetes/Chlorobigroup	Gut	CCXE00000000	2
Alistipes phocaeensis	Bacteroidetes/Chlorobigroup	Gut	OEPW00000000	3
Alistipes provencensis	Bacteroidetes/Chlorobigroup	Gut	FKYL00000000	2
Alistipes vaginalis	Bacteroidetes/Chlorobigroup	Vagina	OKQX00000000	1
Bacteroides bouchesdurhonense	Bacteroidetes/Chlorobigroup	Gut	FTLV00000000	2
Bacteroides cagae	Bacteroidetes/Chlorobigroup	Gut	OLKN00000000	1
Bacteroides congonensis	Bacteroidetes/Chlorobigroup	Gut	FQXY01000000	4
Bacteroides cutis	Bacteroidetes/Chlorobigroup	Skin	OEST00000000	3
Bacteroides ihuae	Bacteroidetes/Chlorobigroup	Oral/respiratory	FNVX00000000	2
Bacteroides ilei	Bacteroidetes/Chlorobigroup	Gut	FQSC01000000	2
Bacteroides mediterraneense	Bacteroidetes/Chlorobigroup	Gut	FQRZ01000000	4
Bacteroides ndongoniae	Bacteroidetes/Chlorobigroup	Gut	FNVV00000000	1
Bacteroides togonis	Bacteroidetes/Chlorobigroup	Gut	FQXX01000000	4
Butyricimona timonensis	Bacteroidetes/Chlorobigroup	Gut	FLSM00000000	1
Butyricimonas mediterraneensis	Bacteroidetes/Chlorobigroup	Gut	FXXL00000000	1
Butyricimonas phoceensis	Bacteroidetes/Chlorobigroup	Gut	FBYB00000000	5
Butyricimonas vaginalis	Bacteroidetes/Chlorobigroup	Vagina	OIWZ00000000	4
Chryseobacterium phoceense	Bacteroidetes/Chlorobigroup	Sputum	FWDI00000000	5
Chryseobacterium timonense	Bacteroidetes/Chlorobigroup	Blood	FJVD00000000	6
Culturomica massiliensis	Bacteroidetes/Chlorobigroup	Gut	FLSN00000000	2
Dysgonomonas massiliensis	Bacteroidetes/Chlorobigroup	Gut	OEPV00000000	1
Dysgonomonas timonensis	Bacteroidetes/Chlorobigroup	Gut	OPYL00000000	1
Gabonia massiliensis	Bacteroidetes/Chlorobigroup	Gut	CYPV00000000	0
Lascobacillus massiliensis	Bacteroidetes/Chlorobigroup	Gut	CTEJ00000000	0
Mediterranea massiliensis	Bacteroidetes/Chlorobigroup	Gut	FQSB01000000	3
Metaprevotella massiliensis	Bacteroidetes/Chlorobigroup	Gut	OESU00000000	0
Millionella massiliensis	Bacteroidetes/Chlorobigroup	Gut	FNWD00000000	0
Parabacteroides bouchesdurhonensis	Bacteroidetes/Chlorobigroup	Gut	FYCK00000000	5
Parabacteroides massiliensis	Bacteroidetes/Chlorobigroup	Gut	FTLH0100000	0
Parabacteroides pacaensis	Bacteroidetes/Chlorobigroup	Gut	OLMS00000000	0
Parabacteroides provencensis	Bacteroidetes/Chlorobigroup	Gut	OCTR00000000	5
Parabacteroides timonensis	Bacteroidetes/Chlorobigroup	Gut	FQSE01000000	2
Prevotellamassilia timonensis	Bacteroidetes/Chlorobigroup	Gut	FNMR00000000	1
Prevotella ihuae	Bacteroidetes/Chlorobigroup	Gut	FTLS00000000	3
Prevotella lascolaii	Bacteroidetes/Chlorobigroup	Vagina	FKKG00000000	5
Prevotella merdae	Bacteroidetes/Chlorobigroup	Gut	OKQZ00000000	2
Prevotella phocaensis	Bacteroidetes/Chlorobigroup	Gut	FIZG00000000	1
Prevotella rectalis	Bacteroidetes/Chlorobigroup	Gut	UWTY00000000	1
Sanguibacteroides massiliensis	Bacteroidetes/Chlorobigroup	Gut	OEQC00000000	1
Tidjanibacter massiliensis	Bacteroidetes/Chlorobigroup	Gut	FNWB00000000	1
Vaginibacter massiliensis	Bacteroidetes/Chlorobigroup	Vagina	FLMR00000000	4
Acidaminococcus massiliensis	Firmicutes	Gut	FMIW00000000	0
Acidaminococcus provencensis	Firmicutes	Gut	OLMM00000000	0
Acidaminococcus timonensis	Firmicutes	Gut	FNWH00000000	0
Africanella massiliensis	Firmicutes	Gut	FLKL00000000	2
Amazonia massiliensis	Firmicutes	Gut	CCFG01	3
Anaerococcus rubiinfantis	Firmicutes	Gut	FAVH00000000	0
Anaerococcus genitaliorum	Firmicutes	Vagina	OCTP00000000	1
Anaerococcus jeddahense	Firmicutes	Gut	CWHU00000000	1
Anaerococcus marasmi	Firmicutes	Gut	OLMF00000000	2
Anaerococcus mediannikovii	Firmicutes	Vagina	OIWW00000000	3
Anaerococcus mediterraneensis	Firmicutes	Vagina	LT635772	1
Anaerococcus urinomassiliensis	Firmicutes	Urine	FQRX01000000	3
Anaerolactibacter massiliensis	Firmicutes	Breast milk	OLMH00000000	3
Anaeromassilibacillus senegalense	Firmicutes	Gut	CWIP00000000	5
Anaeromassilibacillus timonensis	Firmicutes	Gut	FWDV00000000	4
Anaerosalibacter timonensis	Firmicutes	Gut	FUHM00000000	2
Anaerotruncus massiliensis	Firmicutes	Gut	OEJM00000000	3
Anaerotruncus rubiinfantis	Firmicutes	Gut	FKLA00000000	4
Bacilliculturomica massiliensis	Firmicutes	Gut	UWPH00000000	2
Bacillus kwashiorkorii	Firmicutes	Gut	CTDX00000000	0
Bacillus niyamensis	Firmicutes	Gut	CTDY00000000	0
Bacillus andreraoultii	Firmicutes	Gut	CCFJ00000000	2
Bacillus dakarensis	Firmicutes	Gut	FTOZ00000000	2
Bacillus dielmoensis	Firmicutes	Skin	CCAD000000000	3
Bacillus dionei	Firmicutes	Gut	OESV00000000	1
Bacillus halophilisenegalensis	Firmicutes	Gut	FZLP00000000	2
Bacillus jeddahtimonensis	Firmicutes	Gut	CCXR00000000	2
Bacillus massilinigeriensis	Firmicutes	Gut	FOJL00000000	1
Bacillus massilioamazoniensis	Firmicutes	Gut	CVRB00000000	6
Bacillus massiliogabonensis	Firmicutes	Gut	FZRJ00000000	6
Bacillus mediterraneensis	Firmicutes	Gut	FPDX00000000	4
Bacillus ndiopicus	Firmicutes	Skin	HG964410	2
Bacillus phoceensis	Firmicutes	Gut	FBXX00000000	4
Bacillus rubiinfantis	Firmicutes	Gut	CCFE00000000	3
Bacillus sinesaloumensis	Firmicutes	Gut	FTOX00000000	4
Bacillus testis	Firmicutes	Gut	CVQX00000000	3
Bacillus timonensis	Firmicutes	Gut	CAET00000000	4
Bacillus touaregensis	Firmicutes	Gut	FNLH00000000	7
Bariatricus massiliensis	Firmicutes	Gut	FLKG00000000	7
Batmaniella cagae	Firmicutes	Gut	FXXR00000000	2
Beduinella massiliensis	Firmicutes	Gut	OEMS00000000	2
Bittarella massiliensis	Firmicutes	Gut	FAUJ00000000	4
Blautia caccae	Firmicutes	Gut	FPLC00000000	3
Blautia ihuae	Firmicutes	Gut	FQLI01000000	3
Blautia marasmi	Firmicutes	Gut	OIWX00000000	3
Blautia massiliensis	Firmicutes	Gut	FAVI000000000	1
Blautia timonensis	Firmicutes	Gut	FJVH00000000	1
Caecumella massiliensis	Firmicutes	Gut	FMIV00000000	1
Christensenella massiliensis	Firmicutes	Gut	LT700187	5
Christensenella timonensis	Firmicutes	Gut	FLKP00000000	3
clostridium pacaense	Firmicutes	Gut	UOUF01000000	1
Clostridium jeddahtimonensis	Firmicutes	Gut	CCNP00000000	0
Clostridium massiliodielmoensis	Firmicutes	Gut	FXLO00000000	0
Clostridium mediteraneensis	Firmicutes	Gut	FLSO00000000	0
Clostridium niamyensis	Firmicutes	Gut	CVPI00000000	0
Clostridium saudiense	Firmicutes	Gut	CBYM000000000	0
Clostridium amazonitimonense	Firmicutes	Gut	CCNN00000000	5
Lachnoclostridium bouchesdurhonense	Firmicutes	Gut	NZ_LN999828.1	9
Clostridium caccae	Firmicutes	Gut	FWEL00000000	5
Clostridium cagae	Firmicutes	Gut	OKRA00000000	2
Clostridium culturomiesense	Firmicutes	Gut	CCXK00000000	1
Clostridium massiliosenegalensis	Firmicutes	Gut	CAEV00000000	3
Clostridium merdae	Firmicutes	Gut	FXLN00000000	4
Clostridium minihomine	Firmicutes	Gut	OEQH00000000	3
Clostridium nigeriense	Firmicutes	Gut	FLKB00000000	1
Clostridium phoceensis	Firmicutes	Gut	CVUG00000000	3
Cohnella massiliensis	Firmicutes	Blood	FWCJ00000000	2
Colonella massiliensis	Firmicutes	Gut	FMIY01000000	0
Coprococcus phoceensis	Firmicutes	Gut	FNWC00000000	3
Desnuesiella massiliensis	Firmicutes	Gut	CYSK00000000	4
Dialister massiliensis	Firmicutes	Gut	LT996885	0
Dorea massiliensis	Firmicutes	Gut	CXYY00000000	1
Dorea pacaensis	Firmicutes	Gut	OLMI00000000	3
Dorea phocaeensis	Firmicutes	Gut	OEPZ00000000	3
Drancourtella massiliensis	Firmicutes	Gut	CVPG000000	2
Durandella massiliensis	Firmicutes	Gut	FNWG00000000	11
Eisenbergiella massiliensis	Firmicutes	Gut	OEZA00000000	5
Emergencia timonensis	Firmicutes	Gut	FLKM00000000	6
Enterococcus massiliensis	Firmicutes	Gut	CVRN00000000	2
Enterococcus mediteraneensis	Firmicutes	Gut	UWOP00000000	3
Enterococcus timonensis	Firmicutes	Gut	FNVY00000000	2
Ethanolibacter massiliensis	Firmicutes	Gut	UEGK00000000	8
Eubacterium massiliense	Firmicutes	Gut	CVTZ00000000	2
Ezakiella massiliensis	Firmicutes	Vagina	LT635475	0
Fenollaria timonensis	Firmicutes	Gut	CZPW00000000	0
Fenollaria vaginalis	Firmicutes	Vagina	FWYJ00000000	2
Flavonifractor marseillense	Firmicutes	Gut	FZQT00000000	9
Fournierella massiliensis	Firmicutes	Gut	FAUK00000000	6
Galactobacillus timonensis	Firmicutes	Breast milk	OEPX00000000.1	2
Gemella massiliensis	Firmicutes	Oral/Respiratory	FQLS01000001	0
Gorbachella massiliensis	Firmicutes	Gut	FBXY00000000	4
Gorillibacterium timonensis	Firmicutes	Gut	CYUM00000000	2
Gracibacillus massiliensis	Firmicutes	Gut	CZRP00000000	0
Gracilibacillus timonensis	Firmicutes	Gut	FLKH00000000	5
Guyana massiliensis	Firmicutes	Gut	CCMM00000000	2
Halobacillus massiliensis	Firmicutes	Gut	FUVA00000000	2
Halobacillus timonensis	Firmicutes	Gut	OESS00000000	4
Halophilibacterium massiliense	Firmicutes	Gut	FXBS00000000	2
Helcococcus massiliensis	Firmicutes	Vagina	OGVE00000000	1
Holdemania timonensis	Firmicutes	Gut	FPLB00000000	3
Ihuella massiliensis	Firmicutes	Gut	CYPT00000000	6
Ileobacterium massiliense	Firmicutes	Gut	FNWE00000000	1
Malnutritionisia massiliensis	Firmicutes	Gut	CXYX00000000	0
Intestinibacillus massiliensis	Firmicutes	Gut	FTLU00000000	2
Intestinibacillus timonensis	Firmicutes	Gut	OMPN00000000	5
Intestinimonas gabonensis	Firmicutes	Gut	FBXW00000000	3
Intestinimonas massiliensis	Firmicutes	Gut	CWJP00000000	4
Kallipyga gabonensis	Firmicutes	Gut	CXYV00000000	0
Khelaifiabacterium massiliensis	Firmicutes	Gut	FXWX00000000	1
Khoudiadiopia massiliensis	Firmicutes	Vagina	OKQS00000000	1
Lachnoclostridiu edouardi	Firmicutes	Gut	OESQ00000000	2
Lachnoclostridium caccae	Firmicutes	Gut	FQLT01000001	3
Lachnoclostridium phoceense	Firmicutes	Urine	LT635479	2
Lachnoclostridium tuaregi	Firmicutes	Gut	FTLN00000000	3
Lactimicrobium massiliense	Firmicutes	Breast milk	OUNG00000000	2
Lactobacillus raoultii	Firmicutes	Vagina	OVSN00000000	0
Lactobacillus caccae	Firmicutes	Gut	FTOY00000000	1
Lagierella massiliensis	Firmicutes	Gut	CYUO00000000	0
Lentibacillus timonensis	Firmicutes	Gut	OIXC00000000	4
Lysinibacillus timonensis	Firmicutes	Skin	OLMT00000000	0
Malibacterium massiliense	Firmicutes	Gut	LR026983	5
Marasmitruncus massiliensis	Firmicutes	Gut	FYDE00000000	2
Massilibacillus massiliensis	Firmicutes	Gut	FLKF00000000	2
Massilibacterium senegalense	Firmicutes	Gut	CTRN00000000	1
Massilicoli timonensis	Firmicutes	Gut	OEMR00000000	3
Massiliimalia massiliensis	Firmicutes	Gut	FLKF00000000	4
Massiliimalia timonensis	Firmicutes	Gut	FYDD00000000	5
Massilioclostridium coli	Firmicutes	Gut	FMIZ00000000	5
Massilioculturomica massiliensis	Firmicutes	Gut	FNWA00000000	1
Massiliomicrobiota timonensis	Firmicutes	Gut	FQLU01000000	1
Massilistercora timonensis	Firmicutes	Gut	LT990039	3
Mediannikovella massiliensis	Firmicutes	Gut	CXYU00000000	1
Megamonas massiliensis	Firmicutes	Gut	FQRY00000000	4
Megasphaera vaginalis	Firmicutes	Vagina	OEQB00000000	2
Merdella massiliensis	Firmicutes	Gut	FTLC01000000	5
Miniphocibacter massiliensis	Firmicutes	Gut	OCTQ00000000	1
Mobilibacterium timonense	Firmicutes	Gut	FUHN00000000	0
Murdochiella massiliensis	Firmicutes	Gut	FIZW00000000	0
Murdochiella vaginalis	Firmicutes	Vagina	LT632322	1
Ndiopella massiliensis	Firmicutes	Gut	CYUK00000000	1
Ndongobacter massiliensis	Firmicutes	Urine	LT635480	1
Negativicoccus massiensis	Firmicutes	Gut	LT700188	0
Negativibacillus massiliensis	Firmicutes	Gut	FTRU00000000	7
Neglecta bouchesdurhonensis	Firmicutes	Gut	FZLO00000000	2
Neglecta timonensis	Firmicutes	Gut	FIZH00000000	8
Neobittarella massiliensis	Firmicutes	Gut	OKQO00000000	6
Neofamilia massiliensis	Firmicutes	Gut	CYUJ00000000	2
Niameyia massiliensis	Firmicutes	Gut	CXYW00000000	5
Numidum massiliensis	Firmicutes	Gut	CTDZ00000000	3
Oceanobacillus massiliensis	Firmicutes	Gut	CAER00000000	5
Oceanobacillus timonensis	Firmicutes	Gut	FVZA00000000	6
Oceanobacillus jeddahense	Firmicutes	Gut	CCDM000000000	10
Oceanobacillus senegalensis	Firmicutes	Gut	FWYO00000000	5
Paenibacillus antibiophilica	Firmicutes	Gut	CBLK000000000	12
Paenibacillus bouchesdurhonensis	Firmicutes	Gut	FTLT00000000	6
Paenibacillus cagae	Firmicutes	Gut	OKQQ00000000	13
Paenibacillus dakarense FF9	Firmicutes	Blood	CDSE00000000	8
Paenibacillus ihumii	Firmicutes	Gut	CYXK00000000	13
Paenibacillus numidis	Firmicutes	Gut	CTEK00000000	10
Paenibacillus phoceensis	Firmicutes	Gut	FCOQ00000000	8
Paenibacillus provencensis	Firmicutes	human cerebrospinal fluid	EF212893	10
Paenibacillus reamassiliensis	Firmicutes	Gut	CTED00000000	6
Paenibacillus rubiinfantis MT18	Firmicutes	Gut	FAUQ00000000	11
Paenibacillus senegalomassiliensis	Firmicutes	Gut	FAUP00000000	3
Paenibacillus touaregensis	Firmicutes	Gut	FLKE00000000	12
Paenibacillus urinalis	Firmicutes	Urine	EF212892	8
Paraliobacillus massiliensis	Firmicutes	Gut	CTEI00000000	0
Peptoniphilus colimassiliensis	Firmicutes	Gut	OPYI00000000	4
Peptoniphilus lacydonensis	Firmicutes	Nasal	FNWF00000000	0
Peptoniphilus phoceensis	Firmicutes	Gut	FCEX00000000	1
Peptoniphilus raoultii	Firmicutes	Vagina	FMWM00000000	1
Peptoniphilus urinomassiliensis	Firmicutes	Urine	FTPC00000000	1
Peptoniphilus Vaginaalis	Firmicutes	Vagina	FXLP00000000	0
Peptonipilus pacaensis	Firmicutes	Vagina	FLQT00000000	0
Peptostreptococcus syus	Firmicutes	Gut	OERU00000000	1
Phocibacillus massiliensis	Firmicutes	Gut	FNLI00000000	4
Planococcus massiliensis	Firmicutes	Gut	CCXS00000000	3
Polynesia massiliensis	Firmicutes	Gut	CCYG00000000	12
Provencella massiliensis	Firmicutes	Gut	FWCH00000000	6
Pseudoruminococcus massiliensis	Firmicutes	Gut	OLMR00000000	4
Pygmaiobacter massiliensis	Firmicutes	Gut	OAML00000000	4
Risungbinella massiliensis	Firmicutes	Gut	CECI00000000	7
Romboutsia timonensis	Firmicutes	Gut	FNMT00000000	2
Rubeoparvulum massiliense	Firmicutes	Gut	CVPE00000000	4
Ruminococcus phoceensis	Firmicutes	Gut	FAVJ01000000	2
Ruminococcus provencensis	Firmicutes	Gut	UWPB00000000	2
Sanamassiliae timonensis	Firmicutes	Gut	OCTT00000000	4
Sediminibacillus massiliensis	Firmicutes	Gut	FTPA00000000	4
Selenomonas felix	Firmicutes	Oral/respiratory	FYCJ00000000	1
Selenomonas massiliensis	Firmicutes	Skin	OLMJ00000000	0
Soleaferrea massiliensis	Firmicutes	Gut	CCYH00000000	3
Stoquefichus jeddahensis	Firmicutes	Gut	CVRO00000000	3
Stoquefichus massiliensis	Firmicutes	Gut	CBLM000000000	2
Streptococcus timonensis	Firmicutes	Gut	FMIX00000000	6
Thalassobacillus massiliensis	Firmicutes	Gut	CTEA00000000	4
Traorella massiliensis	Firmicutes	Gut	FNLJ00000000	6
Urinacoccus massiliensis	Firmicutes	Urine	FPLH01000000	2
Urmitella massiliensis	Firmicutes	Gut	FZRH00000000	4
Urmitella timonensis	Firmicutes	Gut	FQLW01000000	1
Vaginisenegalia massiliensis	Firmicutes	Vagina	UWPC00000000	2
Virgibacillus dakarensis	Firmicutes	Gut	FUHS00000000	5
Virgibacillus massiliensis	Firmicutes	Gut	CCDP00000000	9
Virgibacillus ndiopensis	Firmicutes	Gut	FZMZ00000000	5
Fusobacterium massiliensis	Fusobacteria	Gut	FMJA00000000	0
Leptotrichia massiliensis	Fusobacteria	Oral/Respiratory	FNVZ00000000	0
Dakarella massiliensis	Proteobacteria	Gut	CVTY01000000	2
Duodenella massiliensis	Proteobacteria	Gut	FQSD01000000	0
Enterobacter timonensis	Proteobacteria	Gut	FCOP00000000	3
Erwinia mediterraneensis	Proteobacteria	Skin	UWOB00000000	2
Halomonas massiliensis	Proteobacteria	Gut	FTLE01000000	0
Mailhella massiliensis	Proteobacteria	Gut	FTLM01000000	4
Microvirga massiliensis	Proteobacteria	Gut	CDSD00000000	5
Ottowia massiliensis	Proteobacteria	Gut	OEQA00000000	1
Pelistega massiliensis	Proteobacteria	Urine	FMSW00000000	0
Pseudomonas massiliensis	Proteobacteria	Gut	CCYK00000000	2
Psychrobacter timonensis	Proteobacteria	Skin	OLML00000000	2
Rasbobacterium massiliensis	Proteobacteria	Bone	CCMO02000000	12
Vitreoscilla massiliensis	Proteobacteria	Gut	CZPV00000000	1
Xanthomonas massiliensis	Proteobacteria	Gut	FCOY00000000	2
